# Supplementary material for: A Food for All Seasons: Stability of Food Preferences in Gorillas across Testing Methods and Seasons
Source: Animals (Basel). 2022 Mar 9;12(6):685. doi: 10.3390/ani12060685 (PMC8944577; doi:10.3390/ani12060685)
Supplement: Supplementary file 1 [file animals-12-00685-s001.zip]

Archive with 1 entries (1 files):
- animals-1598825-supplementary.pdf
